# Supplementary material for: The rs368698783 (G>A) Polymorphism Affecting LYAR Binding to the Aγ-Globin Gene Is Associated with High Fetal Hemoglobin (HbF) in β-Thalassemia Erythroid Precursor Cells Treated with HbF Inducers
Source: Int J Mol Sci. 2023 Jan 1;24(1):776. doi: 10.3390/ijms24010776 (PMC9821710; doi:10.3390/ijms24010776)
Supplement: Supplementary file 1 [file ijms-24-00776-s001.zip]

Archive with 1 entries (1 files):
- ijms-2040835-supplementary.pdf
